# Supplementary material for: Gasdermin D-mediated neutrophil pyroptosis drives inflammation in psoriasis
Source: eLife. 2024 Dec 24;13:RP101248. doi: 10.7554/eLife.101248 (PMC11668524; doi:10.7554/eLife.101248)
Supplement: Figure 4—source data 2. [file elife-101248-fig4-data2.zip]

Archive with 5 entries (4 files):
- Figure4-source data2/Figure4g actin.jpg
- Figure4-source data2/Figure4g gsdmd.jpg
- Figure4-source data2/条敲actin.jpeg
- Figure4-source data2/条敲gsdmd.jpeg
- Figure4-source data2/
